# Supplementary material for: High genetic similarity of ciprofloxacin-resistant Campylobacter jejuni in central Europe
Source: Front Microbiol. 2015 Oct 23;6:1169. doi: 10.3389/fmicb.2015.01169 (PMC4615952; doi:10.3389/fmicb.2015.01169)
Supplement: TABLE S2 — Primers used in this study. [file Table_2.XLSX]

## Sheet: Sheet1
Table S2: Primers used in this study
Primer	Sequence (5' - 3')	Direction	PCR/Sequencing	Reference
CJF	ACTTCTTTATTGCTTGCTGC	Forward	PCR	Wang et al., 2002
CJR	GCCACAACAAGTAAAGAAGC	Reverse	PCR	Wang et al., 2002
GZgyrA5	ATT TTT AGC AAA GAT TCT GAT	Forward	PCR	Zirnstein et al., 1999
GZgyrA6	CCA TAA ATT ATT CCA CCT GT	Reverse	PCR	Zirnstein et al., 1999
GZgyrA7	TTA TTA TAG GTC GTG CTT TG	Nested forward	Sequencing	Zirnstein et al., 1999
GZgyrA8	TAG AAG GTA AAA CAT CAG GTT	Nested reverse	Sequencing	Zirnstein et al., 1999
aspA A9	AGTACTAATGATGCTTATCC	Forward	PCR	http://pubmlst.org/campylobacter/info/primers.shtml
aspA A10	ATTTCATCAATTTGTTCTTTGC	Reverse	PCR	http://pubmlst.org/campylobacter/info/primers.shtml
glnA A1	TAGGAACTTGGCATCATATTACC	Forward	PCR	http://pubmlst.org/campylobacter/info/primers.shtml
glnA A2	TTGGACGAGCTTCTACTGGC	Reverse	PCR	http://pubmlst.org/campylobacter/info/primers.shtml
gltA A1	GGGCTTGACTTCTACAGCTACTTG	Forward	PCR	http://pubmlst.org/campylobacter/info/primers.shtml
gltA A2	CCAAATAAAGTTGTCTTGGACGG	Reverse	PCR	http://pubmlst.org/campylobacter/info/primers.shtml
glyA A1	GAGTTAGAGCGTCAATGTGAAGG	Forward	PCR	http://pubmlst.org/campylobacter/info/primers.shtml
glyA A2	AAACCTCTGGCAGTAAGGGC	Reverse	PCR	http://pubmlst.org/campylobacter/info/primers.shtml
tkt A3	GCAAACTCAGGACACCCAGG	Forward	PCR	http://pubmlst.org/campylobacter/info/primers.shtml
tht A6	AAAGCATTGTTAATGGCTGC	Reverse	PCR	http://pubmlst.org/campylobacter/info/primers.shtml
pgm A7	TACTAATAATATCTTAGTAGG	Forward	PCR	http://pubmlst.org/campylobacter/info/primers.shtml
pgm A8	CACAACATTTTTCATTTCTTTTTC	Reverse	PCR	http://pubmlst.org/campylobacter/info/primers.shtml
uncA A7	ATGGACTTAAGAATATTATGGC	Forward	PCR	http://pubmlst.org/campylobacter/info/primers.shtml
uncA A8	ATAAATTCCATCTTCAAATTCC	Reverse	PCR	http://pubmlst.org/campylobacter/info/primers.shtml
aspA S3	CCAACTGCAAGATGCTGTACC	Forward	Sequencing	http://pubmlst.org/campylobacter/info/primers.shtml
aspA S6	TTCATTTGCGGTAATACCATC	Reverse	Sequencing	http://pubmlst.org/campylobacter/info/primers.shtml
glnA S3	CATGCAATCAATGAAGAAAC	Forward	Sequencing	http://pubmlst.org/campylobacter/info/primers.shtml
glnA S6	TTCCATAAGCTCATATGAAC	Reverse	Sequencing	http://pubmlst.org/campylobacter/info/primers.shtml
gltA S3	CTTATATTGATGGAGAAAATGG	Forward	Sequencing	http://pubmlst.org/campylobacter/info/primers.shtml
gltA S6	CCAAAGCGCACCAATACCTG	Reverse	Sequencing	http://pubmlst.org/campylobacter/info/primers.shtml
glyA S3	AGCTAATCAAGGTGTTTATGCGG	Forward	Sequencing	http://pubmlst.org/campylobacter/info/primers.shtml
glyA S4	AGGTGATTATCCGTTCCATCGC	Reverse	Sequencing	http://pubmlst.org/campylobacter/info/primers.shtml
pgm S5	GGTTTTAGATGTGGCTCATG	Forward	Sequencing	http://pubmlst.org/campylobacter/info/primers.shtml
pgm S2	TCCAGAATAGCGAAATAAGG	Reverse	Sequencing	http://pubmlst.org/campylobacter/info/primers.shtml
tkt S5	GCTTAGCAGATATTTTAAGTG	Forward	Sequencing	http://pubmlst.org/campylobacter/info/primers.shtml
tkt S6	AAGCCTGCTTGTTCTTTGGC	Reverse	Sequencing	http://pubmlst.org/campylobacter/info/primers.shtml
uncA S3	AAAGTACAGTGGCACAAGTGG	Forward	Sequencing	http://pubmlst.org/campylobacter/info/primers.shtml
uncA S4	TGCCTCATCTAAATCACTAGC	Reverse	Sequencing	http://pubmlst.org/campylobacter/info/primers.shtml
